# Supplementary material for: On the Electrical Resistance Relaxation of 3D-Anisotropic Carbon-Fiber-Filled Polymer Composites Subjected to External Electric Fields
Source: Membranes (Basel). 2021 May 30;11(6):412. doi: 10.3390/membranes11060412 (PMC8228886; doi:10.3390/membranes11060412)
Supplement: Supplementary file 1 [file membranes-11-00412-s001.zip]

Archive with 1 entries (1 files):
- membranes-1168889-SI.pdf
